# Supplementary material for: Computational NMR Study of Benzothienoquinoline Heterohelicenes
Source: Int J Mol Sci. 2024 Jul 15;25(14):7733. doi: 10.3390/ijms25147733 (PMC11277149; doi:10.3390/ijms25147733)
Supplement: Supplementary file 1 [file ijms-25-07733-s001.zip]

Archive with 1 entries (1 files):
- ijms-3073443-supplementary.pdf
